# Supplementary material for: Transcriptome Profiling of the Anterior Cingulate Cortex in a CFA-Induced Inflammatory Pain Model Identifies ECM-Related Genes in a Model of Rheumatoid Arthritis
Source: Genes (Basel). 2025 Dec 25;17(1):15. doi: 10.3390/genes17010015 (PMC12841046; doi:10.3390/genes17010015)
Supplement: Supplementary file 1 [file genes-17-00015-s001.zip]

Archive with 1 entries (1 files):
- genes-4025463-supplementary.csv
