# Supplementary material for: Transcriptome Profiling of the Anterior Cingulate Cortex in a CFA-Induced Inflammatory Pain Model Identifies ECM-Related Genes in a Model of Rheumatoid Arthritis
Source: Genes (Basel). 2025 Dec 25;17(1):15. doi: 10.3390/genes17010015 (PMC12841046; doi:10.3390/genes17010015)
Supplement: Supplementary file 1 [file genes-17-00015-s001.zip › genes-4025463-supplementary.csv]

GeneSymbol	ACC: CFA Avg (log2)	ACC: cont Avg (log2)	Fold Change	P-val	FDR P-val	log2FoldChange	Significant
Gm11096	4	8.17	-18	0.0104	0.4282	-4.169925001	Downregulated
Ogn	9.38	5.34	16.45	1.00E-04	0.0717	4.040015679	Upregulated
Prg4	7.77	4.36	10.63	9.05E-06	0.0169	3.410069692	Upregulated
Mgp	9.45	6.74	6.53	1.59E-06	0.0095	2.707082992	Upregulated
Fmod	7.19	4.58	6.08	1.09E-06	0.008	2.604071324	Upregulated
Slc6a20a	10.32	8.04	4.85	1.28E-05	0.0201	2.277984747	Upregulated
Gm17651	7.44	5.29	4.43	0.0157	0.4848	2.147306699	Upregulated
Fn1	9.97	8.04	3.8	8.39E-06	0.0168	1.925999419	Upregulated
Bmp6	7.39	5.7	3.24	2.00E-04	0.0956	1.695993813	Upregulated
Aldh1a2	6.99	5.45	2.92	2.48E-06	0.0097	1.545968369	Upregulated
S100a11	10.42	8.92	2.83	5.11E-07	0.0048	1.500802053	Upregulated
Omd	6.82	5.33	2.82	4.02E-05	0.0378	1.495695163	Upregulated
Ifitm2	7.75	6.39	2.58	4.16E-05	0.0386	1.367371066	Upregulated
Colec12	7.89	6.6	2.45	7.60E-06	0.0168	1.292781749	Upregulated
Ranbp3l	8.03	6.8	2.34	6.02E-06	0.0165	1.22650853	Upregulated
Emp3	7.64	6.52	2.18	1.96E-05	0.0239	1.124328135	Upregulated
Slc22a6	6.55	5.44	2.16	1.68E-07	0.0022	1.111031312	Upregulated
Fam180a	5.39	4.3	2.14	4.68E-05	0.041	1.097610797	Upregulated
Zic1	7.82	6.77	2.07	0.0204	0.5222	1.049630768	Upregulated
Gjb2	6.87	5.82	2.07	2.02E-05	0.0239	1.049630768	Upregulated
Slc22a2	5.8	4.75	2.06	3.01E-05	0.0292	1.042644337	Upregulated
Fbln5	6.01	4.97	2.05	1.47E-05	0.0208	1.03562391	Upregulated
Ifitm3	7.4	6.42	1.98	1.00E-04	0.0686	0.98550043	Upregulated
Myoc	7.48	6.51	1.95	1.62E-05	0.0215	0.963474124	Upregulated
Islr	6.55	5.62	1.91	5.00E-04	0.1292	0.933572638	Upregulated
Gm4788	6.36	5.43	1.9	2.69E-05	0.0269	0.925999419	Upregulated
Lyz2	7.13	6.22	1.88	5.81E-05	0.0456	0.910732662	Upregulated
Tagln	7.07	6.16	1.87	2.03E-05	0.0239	0.90303827	Upregulated
Cyp1b1	5.92	5.04	1.85	5.06E-05	0.0417	0.887525271	Upregulated
Tmem252	6.49	5.64	1.81	8.00E-04	0.1524	0.855989697	Upregulated
Tgfbi	5.89	5.05	1.79	0.0066	0.373	0.839959587	Upregulated
Ighv1-77	3.81	2.99	1.77	0.0031	0.2848	0.82374936	Upregulated
Olfr1316	4.41	3.61	1.74	0.0025	0.2594	0.799087306	Upregulated
Gm5072; Gm5071; Gm8914	3.62	2.83	1.73	9.00E-04	0.161	0.790772038	Upregulated
Olfr198	4.31	5.1	-1.72	0.0053	0.3431	-0.782408565	Downregulated
Ermn	7.57	8.34	-1.7	1.00E-04	0.0605	-0.765534746	Downregulated
Hcar1	4.88	4.12	1.7	9.00E-04	0.169	0.765534746	Upregulated
Adm	5.66	4.91	1.68	2.23E-05	0.0249	0.748461233	Upregulated
Pdgfd	6.39	5.65	1.67	6.00E-04	0.1375	0.739848103	Upregulated
Irs2	12.5	11.76	1.67	0.0032	0.2851	0.739848103	Upregulated
Vcl	8.76	8.05	1.63	5.00E-04	0.1353	0.704871964	Upregulated
Per1	11.02	10.31	1.63	8.00E-04	0.1575	0.704871964	Upregulated
Esp4	5.45	4.74	1.63	0.0039	0.3055	0.704871964	Upregulated
Clec2d	8.1	7.4	1.63	0.0141	0.4689	0.704871964	Upregulated
Ptgs2	11.13	10.43	1.63	3.77E-06	0.0131	0.704871964	Upregulated
Gm10401	6.47	5.78	1.61	0.0257	0.5568	0.687060688	Upregulated
Tns2	7.31	6.62	1.61	2.52E-05	0.0259	0.687060688	Upregulated
Ddit4	6.99	6.32	1.6	4.00E-04	0.1186	0.678071905	Upregulated
Myof	6.03	5.35	1.6	7.00E-04	0.1486	0.678071905	Upregulated
Ppic	6.1	5.42	1.6	0.0028	0.2706	0.678071905	Upregulated
Gpx8	6.19	5.52	1.6	0.0345	0.6019	0.678071905	Upregulated
Vmn1r114	4.36	5.03	-1.59	0.0213	0.5257	-0.669026766	Downregulated
Gm765	8.65	9.31	-1.58	0.0065	0.3729	-0.659924558	Downregulated
Itih2	6.02	5.36	1.58	1.00E-04	0.0718	0.659924558	Upregulated
Lum	6.08	5.42	1.58	0.001	0.1786	0.659924558	Upregulated
Il1r1	6.57	5.92	1.57	5.00E-04	0.1322	0.650764559	Upregulated
Cdh9	9.02	9.66	-1.56	0.0017	0.2247	-0.641546029	Downregulated
Car13	5.86	5.22	1.55	3.00E-04	0.0971	0.632268215	Upregulated
Slc2a1	12.57	11.94	1.55	6.00E-04	0.1375	0.632268215	Upregulated
Gm10530	7.68	7.05	1.55	6.00E-04	0.1383	0.632268215	Upregulated
Lrrc32	5.79	5.15	1.55	0.0025	0.26	0.632268215	Upregulated
Hmgcs2	6.7	6.07	1.55	7.09E-05	0.0509	0.632268215	Upregulated
Cited2	11.89	11.26	1.54	3.00E-04	0.1026	0.622930351	Upregulated
Gpc3	5.6	4.98	1.54	3.00E-04	0.1026	0.622930351	Upregulated
Slc22a8	9.32	8.69	1.54	0.0018	0.2279	0.622930351	Upregulated
Zfpm2	8.03	8.64	-1.53	9.00E-04	0.1626	-0.613531653	Downregulated
Syt10	7.45	8.06	-1.53	0.0189	0.5147	-0.613531653	Downregulated
Uaca	5.83	5.21	1.53	0.0011	0.1823	0.613531653	Upregulated
Fzd4	7.14	6.53	1.53	0.0133	0.4597	0.613531653	Upregulated
Olfr1223	4.41	5.01	-1.52	0.0138	0.4657	-0.604071324	Downregulated
Myh11	6.72	6.12	1.52	1.61E-05	0.0215	0.604071324	Upregulated
Rprm	7.19	7.79	-1.51	3.00E-04	0.1065	-0.59454855	Downregulated
Gm5136	7.49	8.09	-1.51	0.0014	0.2033	-0.59454855	Downregulated
Hunk	8.43	9.02	-1.51	9.19E-05	0.0583	-0.59454855	Downregulated
Olfr876	4.08	3.49	1.51	0.0265	0.5604	0.59454855	Upregulated
Slc9a2	5.68	5.08	1.51	8.93E-05	0.0572	0.59454855	Upregulated
